# Supplementary material for: Genome Assembly and Annotation for the Okinawan Green Marine Spoon Worm Bonellia viridis (Polychaeta: Bonelliidae)
Source: Int J Mol Sci. 2026 Jun 20;27(12):5575. doi: 10.3390/ijms27125575 (PMC13299783; doi:10.3390/ijms27125575)
Supplement: Supplementary file 1 [file ijms-27-05575-s001.zip]

Archive with 1 entries (1 files):
- ijms-4311873-supplementary.pdf
